# Supplementary material for: Early Prediction and Monitoring of Treatment Response in Gastrointestinal Stromal Tumors by Means of Imaging: A Systematic Review
Source: Diagnostics (Basel). 2022 Nov 7;12(11):2722. doi: 10.3390/diagnostics12112722 (PMC9689665; doi:10.3390/diagnostics12112722)
Supplement: Supplementary file 1 [file diagnostics-12-02722-s001.zip]

Archive with 1 entries (1 files):
- diagnostics-1999957-supplementary.pdf
